# Supplementary material for: Pharmacokinetics (PK), pharmacodynamics (PD), and PK-PD integration of ceftiofur after a single intravenous, subcutaneous and subcutaneous-LA administration in lactating goats
Source: BMC Vet Res. 2016 Oct 13;12:232. doi: 10.1186/s12917-016-0863-9 (PMC5064974; doi:10.1186/s12917-016-0863-9)
Supplement: Additional file 1: — Plasma Ceftiofur concentrations and time kill curves data. (XLSX 15 kb) [file 12917_2016_863_MOESM1_ESM.xlsx]

## Sheet: Drug concentrations
	Drug concentrations (µg/L)							Drug concentrations (µg/L)								Drug concentrations (µg/L)
	IV Ceftiofur dose of 2.2 mg/kg							SC Ceftiofur dose of 2.2 mg/kg								SC-LA Ceftiofur dose of 6 mg/kg
	Goat	Goat	Goat	Goat	Goat	Goat			Goat	Goat	Goat	Goat	Goat	Goat			Goat	Goat	Goat	Goat	Goat	Goat
Time (h)	A	B	C	D	E	F		Time (h)	A	B	C	D	E	F		Time (h)	A	B	C	D	E	F
0	NA	NA	NA	NA	NA	NA		0	NA	NA	NA	NA	NA	NA		0	NA	NA	NA	NA	NA	NA
0.083	31096.8	19951.3	32889.1	18716.5	27516.4	16765.4		0.083	214.637	1272.36	600.243	434.334	352.653	395.883		0.083	301.089	193.516	213.603	185.459	239.54	286.5
0.16	13342	18228.1	29330.6	16765.1	24811.2	15659.3		0.16	333.823	2469.9	1343	1163.12	970.248	592.721		0.16	484.04	374.731	333.329	289.982	273.491	271.562
0.25	12927.8	15997.8	25871.5	16511	25508.1	14787.5		0.25	569.006	3966.82	2057.53	2639.86	1782.88	1144.2		0.25	969.435	699.266	481.328	478.962	597.77	727.667
0.5	8189.76	12911.7	17837	13601	17992.5	15224.4		0.5	957.206	7582.45	3698.26	5035.06	3970.54	1316.13		0.5	2303.21	1233.8	950.263	1045	2331.55	1438.99
0.75	7964.16	9470.51	13612.5	11304.8	13050	13712.7		0.75	1193.33	7467.31	5202.1	6266.68	4278.28	4346.8		0.75	3409.82	2169.19	1509.91	2352.72	4510.85	1515.27
1	7293.47	6128.13	11135.3	9649.36	10351.5	11348.7		1	1405.19	7398.22	6092.64	6471.55	5566.47	5994.21		1	4196.23	2758.85	1686.24	2649.8	5506.28	2909.14
1.5	5800.48	4763.3	8399.34	7507.4	7415.97	8035.91		1.5	3005.46	7329.13	5321.05	6169.29	5544.98	5943.81		1.5	6480.15	4705.38	2715.18	4042.36	9103.73	4403.29
2	4212.17	3451.09	4820.78	5731.45	5526.12	7417.91		2	5177.63	4864.97	5311.63	5663.96	5361.71	6619.82		2	7773.92	5066.21	3262.37	4454.09	9781.3	6214.72
4	4124.73	2979.07	2672.52	3800.21	3030.35	3182.86		4	4216.24	3598.34	3409.76	4397.14	4573.32	5402.63		4	5973.26	5616.23	5030.25	6269.55	7621.05	8154.05
6	1189.64	1316.37	1503.09	1563.72	1770.1	2004.28		6	2078.34	1779.01	2076.01	2765.73	2158.48	2888.39		6	4462.74	6098.26	7194.21	7260.2	5447.92	8521.35
8	977.676	652.706	1409.69	1125.49	1243.17	1173.99		8	1355.17	1042.06	1358.31	1910.06	1334.75	1947.35		8	3974.07	4937.5	6089.87	5541.64	4427.03	8022.97
10	623.172	579.421	792.503	967	942.247	922.419		10	946.37	719.651	1025.04	1467.85	978.657	1288.18		10	3914.97	4072.1	4048.02	4499.37	3685.66	6334.53
12	292.59	450.749	486.442	699.203	793.654	698.284		12	662.327	549.795	763.329	988.014	680.187	986.713		12	3224.54	2997.32	3645.68	3083.47	2956.66	4622.22
24	ND	160.678	ND	160.123	184.02	173.778		24	ND	152.025	168.89	150.521	184.132	207.527		24	604.172	715.429	865.144	810.33	1623.5	853.108
32	ND	ND	ND	ND	ND	ND		32	ND	ND	ND	ND	ND	ND		32	376.816	432.775	554.62	463.767	949.934	431.626
48	ND	ND	ND	ND	ND	ND		48	ND	ND	ND	ND	ND	ND		48	275.542	285.882	355.448	343.171	305.062	433.754
96	ND	ND	ND	ND	ND	ND		96	ND	ND	ND	ND	ND	ND		72	225.484	202.622	254.551	206.422	238.987	187.262
120	ND	ND	ND	ND	ND	ND		120	ND	ND	ND	ND	ND	ND		96	ND	ND	ND	ND	ND	ND
																120	ND	ND	ND	ND	ND	ND

## Sheet: Time Kill Curves
		Time kill curves of Ceftiofur in MHB against M. haemolytica expressed as mean values (n=5). Figure 2 a
		Control	0.25 MIC	0.5 MIC	1 MIC	2 MIC	4 MIC	8 MIC	16 MIC
	Time (h)	CFU/mL	CFU/mL	CFU/mL	CFU/mL	CFU/mL	CFU/mL	CFU/mL	CFU/mL
	0	3.33115e+06	4.18045e+06	2.37767e+06	2.65213e+06	3.25316e+06	2.7849e+06	4.57569e+06	5.82548e+06
	1	7.1368e+07	1.29169e+07	1.06175e+07	886392	1.09793e+06	130678	428370	131275
	2	1.6376e+08	2.05861e+08	1.68589e+07	894684	644409	48284.3	33396.2	9361.93
	4	6.12628e+08	4.52073e+08	1.2923e+07	3.8671e+06	87609.2	17636.6	12923.4	5695.37
	8	1.9792e+09	7.28308e+08	4.01098e+07	1.51187e+06	22116.7	3433.89	1485.74	1070.5
	24	3.26255e+09	1.8378e+09	2.09892e+08	1.07175e+06	2599.48	372.487	195.636	103.747
		Time kill curves of Ceftiofur in serum of goats against M. haemolytica expressed as mean values (n=5). Figure 2 b
		Control	0.25 MIC	0.5 MIC	1 MIC	2 MIC	4 MIC	8 MIC	16 MIC
	Time (h)	CFU/mL	CFU/mL	CFU/mL	CFU/mL	CFU/mL	CFU/mL	CFU/mL	CFU/mL
	0	4.56688e+06	3.04072e+06	4.32165e+06	4.47854e+06	2.28312e+06	5.44336e+06	1.97199e+06	6.14987e+06
	1	5.84603e+08	9.02958e+07	4.62022e+07	1.06275e+07	2.21272e+06	385869	160101	45849.2
	2	1.71227e+09	3.79802e+08	7.74133e+07	3.55387e+06	587855	332815	281655	25271.2
	4	4.08777e+09	9.82765e+08	1.22149e+08	3.19477e+06	282573	125856	42255	9841.98
	8	5.36555e+09	1.18346e+09	3.84894e+08	2.18479e+06	157200	26008.1	2391.67	2981.14
	24	6.14148e+09	1.23582e+09	4.55955e+08	7.95359e+06	79363.2	3588.62	494.228	312.567
		Time kill curves of Ceftiofur in serum of goats against M. haemolytica after SC administration at a dose of 2.2 mg/kg bodyweight expressed as mean values (n=5). Figure 3 a
		0 h	1 h	2 h	4 h	12 h	24 h	32 h	48 h	72 h
	Time (h)	CFU/mL	CFU/mL	CFU/mL	CFU/mL	CFU/mL	CFU/mL	CFU/mL	CFU/mL	CFU/mL
	0	3.19802e+06	5.21453e+06	4.45848e+06	5.89678e+06	3.19866e+06	6.14338e+06	2.86012e+06	4.65402e+06	8.03594e+06
	1	4.25531e+06	46392	24191.7	17167.4	78980.4	110341	741880	4.06926e+06	8.86946e+06
	2	2.50006e+07	6394.74	5387.59	10530.7	17978.3	22380.1	481048	1.13666e+07	2.71033e+07
	4	1.25494e+08	762.592	1388.79	918.939	3050.93	5591.36	666842	2.60614e+07	1.52274e+08
	8	9.53132e+08	326.756	274.347	353.134	370.636	2208.48	69628.2	1.18607e+08	3.57127e+08
	24	1.98446e+09	59.7698	46.0106	43.3297	61.7855	205.567	7851.43	6.46642e+08	1.0143e+09
		Time kill curves of Ceftiofur in serum of goats against M. haemolytica after SC-LA administration at a dose of 6.6 mg/kg bodyweight expressed as mean values (n=5). Figure 3 b
		0 h	1 h	2 h	4 h	12 h	24 h	32 h	48 h	72 h
	Time (h)	CFU/mL	CFU/mL	CFU/mL	CFU/mL	CFU/mL	CFU/mL	CFU/mL	CFU/mL	CFU/mL
	0	3.19802e+06	4.87819e+06	1.82809e+06	8.46054e+06	2.65824e+06	4.47861e+06	2.86012e+06	4.65402e+06	7.4463e+06
	1	7.31159e+06	77390.4	30793.9	19960	20011.8	16166.6	17273.6	96141.2	290834
	2	1.8769e+07	22656.6	18452.1	4874.29	2264.82	3647.45	18135.4	122912	555530
	4	2.61457e+08	3042.54	1968.99	1121.08	686.366	1925.19	6440.57	17315.7	337329
	8	1.75429e+09	377.687	464.068	239.773	319.545	635.586	1139.54	11671	30654.1
	24	4.69257e+09	49.8131	42.6014	48.5392	51.7511	83.5407	452.91	4551.71	5145.53
